# Supplementary material for: Covalent Immobilization of Organic Photosensitizers on the Glass Surface: Toward the Formation of the Light-Activated Antimicrobial Nanocoating
Source: Materials (Basel). 2021 Jun 4;14(11):3093. doi: 10.3390/ma14113093 (PMC8201308; doi:10.3390/ma14113093)
Supplement: Supplementary file 1 [file materials-14-03093-s001.zip]

Archive with 1 entries (1 files):
- materials-1237221-supplementary.pdf
